# Supplementary material for: Metabolome Alterations Associated with Three-Month Sitting-Time Reduction Among Sedentary Postmenopausal Latinas with Cardiometabolic Disease Risk
Source: Metabolites. 2025 Jan 26;15(2):75. doi: 10.3390/metabo15020075 (PMC11857752; doi:10.3390/metabo15020075)
Supplement: Supplementary file 1 [file metabolites-15-00075-s001.zip]

Archive with 1 entries (1 files):
- metabolites-3445517-supplementary.pdf
